# Supplementary material for: Association of Proton Pump Inhibitor Use with Cancer in Patients Undergoing Maintenance Hemodialysis: A Population-Based Cohort Study
Source: J Clin Med. 2026 Jan 23;15(3):920. doi: 10.3390/jcm15030920 (PMC12898568; doi:10.3390/jcm15030920)
Supplement: Supplementary file 1 [file jcm-15-00920-s001.zip]

Archive with 1 entries (1 files):
- jcm-4074630-supplementary.pdf
